# Supplementary material for: Combining Photodynamic Therapy with Immunostimulatory Nanoparticles Elicits Effective Anti-Tumor Immune Responses in Preclinical Murine Models
Source: Pharmaceutics. 2021 Sep 14;13(9):1470. doi: 10.3390/pharmaceutics13091470 (PMC8465537; doi:10.3390/pharmaceutics13091470)
Supplement: Supplementary file 1 [file pharmaceutics-13-01470-s001.zip]

Archive with 1 entries (1 files):
- pharmaceutics-1331795-supplementary.pdf
